# Supplementary material for: Evaluation of an Automated Choroid Segmentation Algorithm in a Longitudinal Kidney Donor and Recipient Cohort
Source: Transl Vis Sci Technol. 2023 Nov 17;12(11):19. doi: 10.1167/tvst.12.11.19 (PMC10668611; doi:10.1167/tvst.12.11.19)
Supplement: Supplement 4 [file tvst-12-11-19_s004.xlsx]

## Sheet: Sheet1
Pearson, rp					P-value, P
	Donors				Donors			Recipients
Image Measure	eGFR	Creatinine	Urea		eGFR	Creatinine	Urea	eGFR	Creatinine	Urea
Automated CA	-0.07	0.12	-0.32		0.87	0.77	0.45	0.04	0.02	0.03
Automated CT	-0.09	0.13	-0.27		0.82	0.75	0.51	0.01	0.03	0.03
Manual CT	-0.07	0.14	-0.28		0.87	0.73	0.5	0.06	0.03	0.04
Caption	(Left) Pearson, rp, correlation analysis between choroidal metrics and eGFR, serum creatinine and urea for the donor cohort. Results presented in this table fail to show evidence of statistical significance. (Right) Corresponding P-values from Pearson correlation analysis in both cohorts. Bold P-values represent statistically significant correlations.
