# Supplementary material for: Evaluation of an Automated Choroid Segmentation Algorithm in a Longitudinal Kidney Donor and Recipient Cohort
Source: Transl Vis Sci Technol. 2023 Nov 17;12(11):19. doi: 10.1167/tvst.12.11.19 (PMC10668611; doi:10.1167/tvst.12.11.19)
Supplement: Supplement 5 [file tvst-12-11-19_s005.xlsx]

## Sheet: Sheet1
	β	95% CI	P-value	β	95% CI	P-value	β	95% CI	P-value
Automated Choroid Area	eGFR			Creatinine			Urea
Intercept	0.04	(-0.28, 0.36)	0.78	-0.03	(-0.34, 0.28)	0.83	-0.05	(-0.36, 0.26)	0.72
Age	-0.34	(-0.76, 0.08)	0.1	0.07	(-0.34, 0.47)	0.73	0.08	(-0.33, 0.48)	0.69
Sex (Male)	0.06	(-0.29, 0.40)	0.73	0.36	(0.02, 0.69)	0.04	0.11	(-0.22, 0.45)	0.48
Time from Baseline	0.0035	(-0.24, 0.25)	0.98	-0.02	(-0.25, 0.21)	0.86	-0.06	(0-0.31, 0.18)	0.6
Approx. Refraction	-0.05	(-0.47, 0.36)	0.79	0.13	(-0.27, 0.53)	0.51	0.22	(-0.18, 0.62)	0.26
Automated CA	0.00067	(-0.33, 0.33)	0.99	-0.11	(-0.42, 0.21)	0.49	-0.07	(-0.39, 0.24)	0.64
Patient Std. Dev.	0.41	Conditional R2: 0.27		0.45	Conditional R2: 0.38		0.35	Conditional R2: 0.38
Automated Choroid Thickness	eGFR			Creatinine			Urea
Intercept	0.04	(-0.28, 0.36)	0.78	-0.03	(-0.34, 0.28)	0.84	-0.05	(-0.35, 0.25)	0.73
Age	-0.34	(-0.76, 0.36)	0.1	0.06	(-0.35, 0.46)	0.78	0.07	(-0.33, 0.47)	0.72
Sex (Male)	0.05	(-0.30, 0.40)	0.75	0.36	(0.02, 0.70)	0.04	0.12	(-0.22, 0.45)	0.47
Time from Baseline	0.0039	(-0.24, 0.25)	0.98	-0.02	(-0.25, 0.21)	0.86	-0.06	(-0.31, 0.18)	0.6
Approx. Refraction	-0.05	(-0.47, 0.36)	0.8	0.13	(-0.27, 0.54)	0.49	0.22	(-0.17, 0.62)	0.24
Automated CT	-0.01	(-0.34, 0.31)	0.95	-0.08	(-0.39, 0.23)	0.6	-0.07	(-0.38, 0.25)	0.66
Patient Std. Dev.	0.41	Conditional R2: 0.27		0.45	Conditional R2: 0.37		0.34	Conditional R2: 0.21
Manual Choroid Thickness	eGFR			Creatinine			Urea
Intercept	0.02	(-0.31, 0.35)	0.89	-0.0012	(-0.32, 0.32)	0.99	-0.03	(-0.34, 0.28)	0.82
Age	0.33	(-0.76, 0.09)	0.12	0.04	(-0.37, 0.44)	0.84	0.06	(-0.34, 0.46)	0.75
Sex (Male)	0.07	(-0.29, 0.43)	0.68	0.33	(-0.01, 0.68)	0.06	0.06	(-0.28, 0.40)	0.7
Time from Baseline	0.0006	(-0.24, 0.26)	0.96	-0.02	(-0.25, 0.21)	0.88	-0.05	(-0.30, 0.19)	0.66
Approx. Refraction	-0.09	(-0.53, 0.36)	0.68	0.19	(-0.23, 0.61)	0.34	0.28	(-0.14, 0.69)	0.17
Manual CT	-0.00052	(-0.34, 0.34)	0.99	-0.13	(-0.45, 0.20)	0.42	-0.19	(-0.51, 0.13)	0.23
Patient Std. Dev.	0.43	Conditional R2: 0.28		0.44	Conditional R2: 0.38		0.34	Conditional R2: 0.23
Caption	LME summary tables for predicting eGFR, serum creatinine and serum urea in donors using each choroidal image measurement. No model produced any statistically significant results with the choroid. β represent standardised model coefficients, with their corresponding 95% confidence intervals and associated P-values.
